# Supplementary material for: Sarcopenia increases the risk of post-operative recurrence in patients with non-small cell lung cancer
Source: PLoS One. 2021 Sep 22;16(9):e0257594. doi: 10.1371/journal.pone.0257594 (PMC8457491; doi:10.1371/journal.pone.0257594)
Supplement: S1 Dataset — (XLSX) [file pone.0257594.s004.xlsx]

## Sheet: Sheet1
Pt.No	Male=1	Age:65≧1=1	height	PS≧1=1	Smoking history=1	Psoas muscle area(mm2)	PMI	sarcopenia	lymphcyte count	monocyte count	LMR	MLR≦3.2=1	tumor size	Tumor size>3cm	Tumor size>5cm	Lymph node size>1cm	pstage	adeno=1	Sq=1	others=1	G≧2=1	Ly1=1	V1=1	No adjuvant chemotherapy=1	Death=1	Over all survival	Recurrences or Deaths=1	Recurrences=1	Recurrent free survival
1	1	1	154.9	0	0	1837	7.65608	0	1716	202	8.49505	0	1.4	0	0	0	1A	1	0	0	0	0	0		0	54	0	0	54
2	1	1	163.5	0	1	1498	5.60372	0	2248	531	4.23352	0	2	0	0	0	2A	0	1	0	1	1	1	1	0	60	1	1	31
3	1	1	167	0	1	1563	5.60436	0	1670	480	3.47917	0	2	1	0	0	1B	0	1	0				0	0	60	0	0	60
4	1	1	168	0	1	1478	5.23668	0	3043	701	4.34094	0	2.2	0	0	0	2B	0	1	0	1	1	1	0	0	60	1	1	9
5	0	1	152.7	0	0	887	3.80404	0	1152	164	7.02439	0	2.3	0	0	0	1A	1	0	0	1	0	1		0	57	0	0	57
6	1	1	163	0	1	1355	5.09993	0	1985	328	6.05183	0	2.5	0	0	0	1A	0	1	0	1	1	1		0	60	0	0	60
7	1	0	175.9	0	1	1892	6.1149	0	3030	630	4.80952	0	2.5	0	0	0	1B	1	0	0	1	1	1	0	1	36	1	1	4
8	1	0	168.7	0	1	1945	6.83423	0	1234	230	5.36522	0	2.5	0	0	0	1B	1	0	0		1	1	0	0	54	0	0	54
9	1	1	160.2	0	1	1400	5.4551	0	1856	331	5.60725	0	2.7	0	0	0	１A	0	1	0	0	1	1		0	56	0	0	56
10	1	1	159.3	1	1	1408	5.54844	0	1544	281	5.49466	0	2.8	0	0	0	1A	1	0	0		0	0		1	39	0	0	39
11	1	1	164.1	0	1	1374	5.10234	0	1448	496	2.91935	1	3.4	0	0	0	1A	1	0	0	0	0	1		0	57	1	0	54
12	1	0	169.9	0	0	2112	7.31656	0	876	504	1.7381	1	3.6	1	0	0	3A	1	0	0	1	1	1	0	0	60	1	1	16
13	1	0	182	0	1	1961	5.92018	0	1374	276	4.97826	0	3.8	1	0	1	1B	0	1	0	1	1	1	0	0	54	0	0	54
14	1	1	163.5	0	1	1991	7.44793	0	1257	231	5.44156	0	3.8	1	0	0	1B	1	0	0	0	0	0	0	0	60	0	0	60
15	0	1	148.9	0	0	716	3.22941	0	1743	371	4.69811	0	3.9	1	0	0	1B	1	0	0	1	1	1	0	0	57	0	0	57
16	0	1	153.1	0	0	1157	4.93609	0	2083	341	6.1085	0	4	0	0	0	1A	1	0	0	0	0	0		0	50	0	0	50
17	1	1	162.6	0	1	1580	5.97607	0	2506	383	6.54308	0	4.2	1	1	1	3A	0	1	0	0	0	1	0	1	6	1	1	2
18	1	0	173.8	0	1	1550	5.13136	0	2124	677	3.13737	1	4.3	1	1	0	3A	1	0	0	1	1	1	0	0	60	0	0	60
19	0	1	155.1	0	0	1112	4.62255	0	2560	592	4.32432	0	4.6	1	0	0	1B	1	0	0	1	1	1	1	0	58	0	0	58
20	1	1	158.9	0	1	1386	5.48928	0	1116	634	1.76025	1	5.5	0	0	0	1A	1	0	0	0	0	0		0	54	0	0	54
21	0	1	151.8	0	0	986	4.27891	0	1472	150	9.81333	0	6	0	0	0	1A	1	0	0	0	0	0		0	60	0	0	60
22	0	1	152.3	0	0	1016	4.3802	0	1108	244	4.54098	0	8	0	0	0	1A	1	0	0	0	0	0		0	48	0	0	48
23	1	0	175.3	1	1	1811	5.89325	0	713	389	1.8329	1	9.2	1	1	0	3A	1	0	0	0	1	1	1	0	1	0	0	1
24	0	1	151.3	0	0	917	4.00582	0	1062	322	3.29814	0	10	0	0	0	1A	1	0	0					0	60	0	0	60
25	0	1	156.9	0	0	1088	4.4196	0	1298	271	4.78967	0	10	0	0	0	1A	1	0	0	0	0	0		0	52	0	0	52
26	1	1	171	0	1	1765	6.03605	0	2171	348	6.23851	0	10	0	0	0	1A	0	1	0	1				0	60	0	0	60
27	1	0	162.6	0	1	2226	8.41946	0	2195	704	3.1179	1	10	0	0	0	1A	1	0	0	1	1	1		0	9	1	1	7
28	0	0	158.6	0	0	905	3.59784	0	1491	218	6.83945	0	11	0	0	0	1A	1	0	0	1	0	0		0	53	0	0	53
29	1	0	181	0	1	1755	5.35698	0	1753	476	3.68277	0	11	0	0	0	1A	1	0	0	0	0	0		0	60	0	0	60
30	0	1	152.6	0	0	954	4.09675	0	1716	281	6.10676	0	12	0	0	0	1A	1	0	0	0	1	0		0	60	0	0	60
31	0	0	155	0	1	1120	4.66181	0	1456	208	7	0	12	0	0	0	1A	1	0	0	0	0	0		0	60	0	0	60
32	1	1	162.7	0	1	1572	5.93851	0	2471	592	4.17399	0	12	0	0	0	1A	1	0	0		1	1		0	19	0	0	19
33	1	1	160.8	0	1	1611	6.23051	0	2546	369	6.89973	0	13	0	0	0	1A	1	0	0		0	0		0	60	0	0	60
34	1	1	165.6	0	1	1873	6.82994	0	1725	502	3.43625	0	13	0	0	0	1A	1	0	0	0	0	0		0	54	0	0	54
35	0	1	142.8	0	0	686	3.36409	0	1476	262	5.63359	0	14	0	0	0	1A	1	0	0	1	1	0		0	60	0	0	60
36	1	1	171	0	1	2119	7.24667	0	1839	517	3.55706	0	14	0	0	0	3A	1	0	0	1	1	1	0	1	18	1	1	10
37	0	0	154.1	0	0	1195	5.03225	0	2023	302	6.69868	0	15	0	0	0	1A	1	0	0					0	60	0	0	60
38	1	1	163.5	1	1	1894	7.08508	0	1843	391	4.71355	0	15	0	0	0	1A	0	1	0	1	0	1		1	55	0	0	55
39	0	1	158.8	0	0	800	3.17241	0	1063	230	4.62174	0	16	0	0	0	１A	1	0	0	0	0	0		0	55	0	0	55
40	0	1	147.4	0	1	828	3.81097	0	1594	215	7.41395	0	16	0	0	0	2A	1	0	0	1	1	0	0	0	60	0	0	60
41	0	0	155.7	1	0	987	4.07136	0	1729	335	5.16119	0	16	0	0	0	1A	1	0	0	0	0	0		0	54	0	0	54
42	0	0	155.3	0	0	991	4.10895	0	1572	246	6.39024	0	16	0	0	1	3A	1	0	0	1	1	1	0	1	46	1	1	3
43	0	0	158.8	0	0	1193	4.73085	0	1517	192	7.90104	0	16	0	0	1	3A	1	0	0	1	1	1	0	0	60	0	0	60
44	1	0	170.9	0	1	1763	6.03626	0	1623	366	4.43443	0	16	0	0	0	1A	1	0	0		0	1		0	60	0	0	60
45	1	1	168.5	0	1	1770	6.2341	0	1749	372	4.70161	0	16	0	0	0	2A	1	0	0	1	0	1	0	0	52	0	0	52
46	1	1	157.3	0	1	2041	8.2487	0	1652	616	2.68182	1	16	0	0	0	1B	0	1	0	1	0	1	1	0	60	0	0	60
47	0	1	148	0	0	784	3.57925	0	1555	400	3.8875	0	17	0	0	0	1A	1	0	0	0	0	0		0	60	0	0	60
48	1	1	167.2	0	1	1915	6.85009	0	1823	348	5.23851	0	17	0	0	0	1A	1	0	0	0	0	0		0	55	0	0	55
49	1	0	176	0	1	2161	6.97637	0	1376	817	1.68421	1	17	0	0	0	2A	1	0	0	0	1	1	0	0	60	1	1	12
50	1	1	164	0	1	1388	5.16062	0	1419	479	2.96242	1	18	0	0	0	1A	1	0	0	1	0	0		0	1	0	0	1
51	1	1	169.1	0	1	1523	5.32614	0	1173	279	4.2043	0	18	0	0	0	１A	1	0	0	1	0	0		0	36	0	0	36
52	1	1	169.8	0	0	1983	6.87777	0	1076	221	4.86878	0	18	0	0	0	1A	1	0	0	0	0	0		0	55	0	0	55
53	0	0	152	0	0	949	4.10751	0	999	252	3.96429	0	18.9	0	0	0	1A	1	0	0	0	0	1		0	60	0	0	48
54	0	0	155.5	0	1	780	3.22577	0	1209	250	4.836	0	19	0	0	0	1A	1	0	0					0	60	0	0	60
55	0	1	144.8	0	1	1225	5.8425	0	1739	340	5.11471	0	19	0	0	0	１A	1	0	0	0	0	0		0	51	0	0	51
56	1	1	161.5	0	1	1471	5.63985	0	1710	592	2.88851	1	19	0	0	0	1A	1	0	0	0	1	1		0	12	0	0	12
57	1	0	171	0	1	1710	5.84795	0	1999	509	3.92731	0	19	0	0	0	1A	1	0	0	1	1	1		0	60	1	1	19
58	1	0	170	0	1	1715	5.93426	0	1580	241	6.55602	0	19	0	0	0	3A	1	0	0	1	1	1	0	0	60	0	0	60
59	0	1	159.4	0	1	1302	5.1243	0	1984	539	3.68089	0	20	0	0	0	3A	0	0	1	1	1	1	0	1	2	1	0	2
60	1	1	164	0	1	1464	5.44319	0	4214	529	7.96597	0	20	0	0	0	2A	1	0	0	1	1	1	0	0	60	0	0	60
61	0	1	144	0	0	794	3.82909	0	1172	238	4.92437	0	21	0	0	0	1B	1	0	0	0	1	1	1	0	60	0	0	60
62	0	1	153.2	0	1	1200	5.11286	0	990	260	3.80769	0	21	0	0	0	2B	1	0	0	0	0	0	0	0	54	0	0	54
63	1	1	162.1	1	1	1544	5.87599	0	709	648	1.09414	1	21	0	0	0	3A	1	0	0				0	1	21	1	1	13
64	0	1	149.3	0	0	791	3.5486	0	770	371	2.07547	1	22	0	0	0	1B	1	0	0	0	0	0	0	0	55	0	0	55
65	0	1	152.4	0	1	845	3.6382	0	1544	429	3.59907	0	22	0	0	0	1A	1	0	0	0	0	0		0	60	0	0	60
66	0	1	154.1	0	1	905	3.81104	0	1622	230	7.05217	0	22	0	0	0	1A	1	0	0	0	0	1		0	60	0	0	60
67	0	1	136.5	1	0	774	4.15409	0	1346	326	4.12883	0	22	0	0	0	1A	1	0	0	1	1	1		0	60	0	0	60
68	1	0	162.5	0	1	1507	5.70698	0	1394	381	3.65879	0	22	1	0	0	3A	0	1	0		1	1	0	0	60	0	0	60
69	1	1	159.6	1	1	1472	5.77886	0	962	346	2.78035	1	22	0	0	0	2B	1	0	0	0	0	0	0	0	60	1	1	20
70	0	0	160	0	1	1319	5.15234	0	2389	242	9.8719	0	23	0	0	0	1A	0	1	0	1	0	0		0	9	0	0	9
71	1	1	161.3	1	1	1383	5.31561	0	2694	537	5.01676	0	23	0	0	0	１A	0	1	0	1	0	0		0	56	0	0	56
72	1	1	166.5	1	1	2099	7.57154	0	1224	322	3.80124	0	23	0	0	0	1A	1	0	0	0	0	0		0	18	0	0	18
73	0	0	157.2	0	0	1014	4.1033	0	1103	330	3.34242	0	24	0	0	0	1A	1	0	0	0	1	0		0	60	0	0	60
74	1	0	164.6	0	1	1627	6.00521	0	1118	202	5.53465	0	24	0	0	0	1A	1	0	0	0	0	1		0	54	0	0	54
75	1	1	165.2	0	1	1748	6.40503	0	2368	499	4.74549	0	24	0	0	0	1A	0	1	0	1	0	0		0	54	0	0	54
76	1	0	169.7	0	0	1516	5.26424	0	1509	211	7.15166	0	25	0	0	0	3A	1	0	0	0	1	1	0	0	60	1	1	39
77	1	1	171	0	1	1656	5.66328	0	2190	281	7.79359	0	25	1	0	0	2A	1	0	0	1	1	1	0	0	60	1	1	60
78	1	1	161	1	1	1617	6.23819	0	2665	498	5.35141	0	25	0	0	0	1A	1	0	0	0	0	0		0	60	0	0	60
79	0	1	156.2	0	0	1042	4.27076	0	1864	200	9.32	0	26	0	0	0	1A	1	0	0	0	0	0		0	60	0	0	60
80	0	0	154.9	0	1	1103	4.59698	0	1726	231	7.47186	0	26	0	0	0	3A	1	0	0	1	1	1	0	0	60	1	1	15
81	1	1	155	0	1	1230	5.11967	0	2488	305	8.15738	0	26	0	0	0	2A	0	0	1	1	1	1	0	0	60	0	0	60
82	1	0	176	1	1	1651	5.32993	0	1223	528	2.31629	1	26	1	0	0	3A	0	1	0	1	1	1	0	1	31	1	1	10
83	1	1	173.5	0	1	1855	6.16233	0	2657	558	4.76165	0	26	1	0	0	1B	1	0	0	0	0	0	0	0	60	0	0	60
84	1	0	162	0	0	1447	5.51364	0	947	168	5.6369	0	27	0	0	0	1A	1	0	0	0	0	0		0	60	0	0	60
85	1	1	165.6	0	1	1884	6.87006	0	1274	301	4.23256	0	27	0	0	0	1A	1	0	0	0	1	1		0	13	0	0	13
86	1	1	166.6	0	0	1420	5.11609	0	1768	388	4.5567	0	29	0	0	0	１A	1	0	0	0	0	0		0	54	0	0	54
87	1	1	158.9	1	1	1323	5.23977	0	1177	406	2.89901	1	29	0	0	0	2B	1	0	0				1	0	60	0	0	60
88	1	1	165.4	0	1	1467	5.3624	0	1132	327	3.46177	0	29	0	0	0	1A	1	0	0	0	0	0		0	54	0	0	54
89	1	0	169.8	0	1	2018	6.99916	0	2372	466	5.09013	0	29	1	0	0	2B	0	0	1	1	1	1	0	0	60	0	0	60
90	0	1	157	1	0	1110	4.50323	0	2139	501	4.26946	0	31	0	0	0	1A	1	0	0	0	1	0		0	60	0	0	60
91	1	0	175.4	0	1	1726	5.61024	0	2157	240	8.9875	0	31	0	0	0	2B	0	0	1	1	1	1	1	1	12	1	1	3
92	1	0	170.3	0	1	1568	5.40651	0	1534	412	3.7233	0	32	1	0	0	1B	1	0	0	0	1	1	0	0	60	0	0	60
93	1	1	160.8	0	0	1405	5.43381	0	1640	493	3.32657	0	32	0	0	0	3A	1	0	0	1	1	1	1	1	23	1	0	23
94	1	1	160.7	0	1	1494	5.78521	0	2623	442	5.93439	0	32	1	0	0	1B	0	0	1	1	1	1	0	1	7	1	1	4
95	1	0	169.9	0	1	1692	5.86157	0	1302	312	4.17308	0	32	1	0	0	2A	1	0	0	0	1	0	0	0	60	1	1	15
96	0	0	158	0	1	979	3.92165	0	2651	314	8.44268	0	33	1	0	0	1B	1	0	0	0	1	1	0	0	54	0	0	54
97	1	1	163.7	1	1	1378	5.14223	0	2419	396	6.10859	0	33	1	0	0	3A	1	0	0	1	1	1	0	1	21	1	1	12
98	1	1	168.6	0	0	1643	5.77993	0	2055	370	5.55405	0	33	0	0	0	1A	1	0	0	1	0	1		0	49	0	0	49
99	0	0	150.4	0	0	847	3.74445	0	1556	281	5.53737	0	34	1	0	0	1B	1	0	0	0	0	1	0	0	60	0	0	60
100	0	0	157	0	0	958	3.88657	0	1591	376	4.23138	0	34	1	0	0	3A	1	0	0	1	1	1	0	1	60	1	1	6
101	1	1	173.6	0	1	1710	5.6741	0	1075	298	3.60738	0	34	1	0	1	2A	0	1	0	1	1	1	0	0	11	0	0	11
102	1	1	158.8	1	1	1893	7.50671	0	1767	599	2.94992	1	34	1	0	0	2A	0	1	0	1	1	0	0	0	53	0	0	53
103	1	1	159.1	1	1	2059	8.13422	0	1113	339	3.28319	0	34	0	0	1	2A	0	1	0	1	1	1	0	0	56	0	0	56
104	0	0	162.3	0	0	893	3.39011	0	1682	301	5.58804	0	37	1	0	0	3A	1	0	0	1	1	1	0	0	59	0	0	59
105	0	1	149.3	0	0	952	4.27088	0	2592	433	5.98614	0	37	1	0	0	1B	1	0	0	0	1	0	1	0	60	0	0	60
106	1	0	175	0	1	2093	6.83429	0	1238	261	4.7433	0	37	1	0	1	1B	0	0	1		0	0	1	0	48	0	0	48
107	1	0	165.7	0	1	1882	6.85448	0	1989	382	5.20681	0	37	0	0	0	1A	1	0	0	1	1	1		1	60	1	0	60
108	1	0	177	0	1	2382	7.60318	0	1795	643	2.7916	1	38	1	1	0	2A	1	0	0	0	0	0	0	0	60	0	0	60
109	1	0	168.3	0	1	2431	8.58256	0	1843	355	5.19155	0	38	1	0	0	3A	1	0	0	1	1	1	0	0	60	0	0	60
110	1	0	161.9	0	1	1360	5.18854	0	440	730	0.60274	1	39	1	0	0	2A	1	0	0	1	1	1	1	1	4	1	1	3
111	1	1	165.2	0	1	1539	5.63921	0	1391	376	3.69947	0	40	0	0	0	3A	1	0	0		0	0	0	0	55	0	0	55
112	0	0	156.5	0	0	900	3.67463	0	1361	221	6.15837	0	41	1	1	0	2A	1	0	0	0	0	0	1	0	1	0	0	1
113	0	0	153	0	0	1085	4.63497	0	1770	257	6.88716	0	41	1	0	0	3A	1	0	0	1	1	1	0	0	60	1	1	39
114	1	1	160.3	0	1	1335	5.19534	0	728	340	2.14118	1	43	1	0	0	1B	1	0	0	1	1	1	1	0	60	0	0	60
115	1	1	168.8	0	1	1521	5.33807	0	1892	181	10.453	0	43	1	1	0	2A	1	0	0	0	0	0	0	0	60	0	0	60
116	1	1	149.9	0	1	1595	7.09835	0	2356	502	4.69323	0	43	1	1	0	2B	1	0	0	0	1	1	1	0	60	0	0	60
117	0	1	140	0	0	744	3.79592	0	1611	222	7.25676	0	46	1	0	1	2A	0	0	1		1	1	0	1	33	1	1	7
118	0	0	154	0	0	1192	5.02614	0	520	299	1.73913	1	46	1	0	0	3A	0	1	0	1	1	1	0	0	33	0	0	33
119	1	1	160.7	0	1	1782	6.90043	0	1328	392	3.38776	0	46	1	1	1	2A	1	0	0	1	1	1	0	0	60	0	0	60
120	1	1	160.4	0	1	1491	5.79521	0	911	191	4.76963	0	48	1	1	0	3A	1	0	0		0	1	0	0	60	0	0	60
121	1	1	159.6	0	1	1512	5.93589	0	2452	429	5.71562	0	50	1	0	0	1B	1	0	0	0	0	0	1	1	3	1	0	3
122	1	1	152.9	1	1	1326	5.6719	0	1274	280	4.55	0	51	1	1	0	2A	0	1	0	1	1	1	1	1	48	1	0	48
123	0	1	153	0	1	791	3.37904	0	2151	441	4.87755	0	60	1	1	1	2B	0	0	1	1	0	1	1	1	7	1	1	6
124	1	1	158.2	0	1	1393	5.56594	0	1422	177	8.0339	0	60			0	0	0	1	0				0	0	26	0	0	26
125	1	0	171.4	1	1	1725	5.87175	0	1163	270	4.30741	0	64	1	1	0	2B	0	1	0	0	1	1	0	0	60	0	0	60
126	1	1	159.2	1	1	1275	5.03065	0	1118	382	2.9267	1	65	1	0	1	1B	0	1	0	1	1	1	0	0	59	0	0	59
127	1	1	177	0	1	1894	6.04552	0	1573	781	2.01408	1	72	1	1	0	2B	0	1	0	1	1	1	0	0	59	0	0	59
128	1	1	158.2	1	1	1388	5.54596	0	2152	735	2.92789	1	94	1	1	0	3A	0	0	1				1	1	3	1	1	1
129	1	1	163.2	0	1	524	1.96739	1	955	218	4.38073	0	1.3	0	0	0	1A	0	0	1	1	0	0		0	37	0	0	37
130	0	0	162	1	0	613	2.33577	1	1368	261	5.24138	0	1.8	0	0	0	1A	1	0	0	0	1	1		0	60	0	0	51
131	1	0	169.4	0	1	1369	4.77064	1	2299	264	8.70833	0	1.8	0	0	0	1A	1	0	0	1	1	1		0	54	0	0	54
132	1	1	167.5	0	1	1078	3.84228	1	1757	288	6.10069	0	1.9	0	0	0	3A	1	0	0	1	1	1	0	0	1	0	0	1
133	1	1	166.4	0	1	1350	4.87559	1	2082	300	6.94	0	1.9	0	0	0	1A	0	0	1		0	1		0	54	0	0	54
134	1	1	170.3	0	1	1216	4.1928	1	912	408	2.23529	1	2.2	0	0	0	1A	1	0	0	1	1	1		0	60	0	0	54
135	1	1	177	0	1	1269	4.05056	1	1761	551	3.19601	1	2.3	0	0	0	1A	1	0	0	1	1	1		0	28	1	1	19
136	1	1	156	0	1	1197	4.91864	1	2445	458	5.33843	0	2.3	0	0	0	1A	1	0	0	0	0	1		0	41	1	1	48
137	1	1	166	0	1	1134	4.11526	1	1683	270	6.23333	0	2.5	0	0	1	1A	0	1	0	1	1	1		0	55	0	0	55
138	1	1	161.9	0	1	1188	4.53234	1	1484	372	3.98925	0	2.6	0	0	1	2A	0	1	0	1	1	1	0	0	55	1	1	44
139	1	1	167	0	1	1336	4.79042	1	1277	258	4.94961	0	2.6	0	0	0	1A	0	1	0	1	1	1		0	60	0	0	48
140	1	1	167	0	1	862	3.09082	1	2078	411	5.05596	0	2.8	1	0	1	3B	0	1	0	1	1	1	0	1	20	1	1	8
141	1	1	160.4	1	1	1290	5.01396	1	2434	338	7.20118	0	2.9	0	0	0	1A	0	1	0	1	1	1		0	58	1	1	6
142	0	0	156.9	0	0	638	2.59164	1	2054	242	8.4876	0	3	0	0	0	1B	1	0	0	0	0	1	0	0	60	1	1	53
143	1	1	165.3	0	1	761	2.78509	1	2046	370	5.52973	0	3.2	1	0	0	1B	1	0	0	1	1	1	1	0	60	0	0	53
144	0	1	164.9	0	0	822	3.02295	1	1962	360	5.45	0	3.3	0	0	1	1A	1	0	0	0	0	0		0	60	0	0	48
145	0	0	158	0	0	789	3.16055	1	1101	267	4.1236	0	3.7	1	0	0	2B	1	0	0	0	1	1	0	1	31	1	1	21
146	1	0	160.2	0	1	1067	4.15757	1	1498	370	4.04865	0	6	1	1	0	3A	1	0	0	1	1	1	0	1	5	1	0	5
147	1	0	168.8	0	1	1405	4.93096	1	838	505	1.65941	1	6.2	1	1	1	2A	0	0	1	1			0	0	60	0	0	60
148	1	1	160.6	1	1	1128	4.37339	1	969	481	2.01455	1	10	0	0	0	1A	0	1	0	1	0	0		1	22	1	0	22
149	1	0	175	0	1	927	3.02694	1	1352	372	3.63441	0	12	0	0	0	1A	1	0	0	1	0	1		0	60	0	0	60
150	1	1	183	0	1	1297	3.87291	1	1145	609	1.88013	1	13	0	0	0	1A	1	0	0	1	1	1		1	24	1	1	12
151	1	1	178	0	1	1413	4.45966	1	1487	586	2.53754	1	13	0	0	0	1A	1	0	0	1	1	0		0	22	0	0	22
152	1	0	160	1	1	1147	4.48047	1	1309	616	2.125	1	13	0	0	0	1A	1	0	0	0	0	1		1	3	1	0	3
153	0	1	148.5	0	0	627	2.84325	1	1358	259	5.24324	0	14	0	0	0	1A	1	0	0	0				0	60	0	0	60
154	0	0	152.5	0	0	716	3.07874	1	1716	211	8.1327	0	14	0	0	0	3A	1	0	0	1	1	1	0	0	53	1	1	20
155	0	1	144.6	0	1	646	3.08956	1	1950	558	3.49462	0	14	0	0	0	1A	0	1	0	1	1	1		0	30	1	1	13
156	0	1	145.4	1	1	505	2.38871	1	1654	396	4.17677	0	15	0	0	0	3A	1	0	0	1	1	1	1	0	32	0	0	32
157	0	1	151.5	0	1	634	2.76226	1	2060	340	6.05882	0	15	0	0	0	1A	0	0	1	1	0	1		0	29	0	0	29
158	1	1	159.3	0	1	853	3.36138	1	1518	383	3.96345	0	15	0	0	0	1A	1	0	0	1	1	1		0	60	0	0	60
159	1	1	171.7	0	1	1273	4.31805	1	585	196	2.98469	1	15	0	0	0	2A	0	0	1	1	1	1	0	1	29	1	1	6
160	0	1	153.2	1	0	583	2.484	1	2163	317	6.82334	0	16	0	0	0	３A	1	0	0	1	1	1	0	1	42	1	1	20
161	1	0	163.1	0	1	598	2.24798	1	1824	608	3	1	16	0	0	1	1B	0	1	0	1	0	0	1	0	57	0	0	57
162	1	1	168.9	0	1	1047	3.67018	1	549	319	1.721	1	16	0	0	0	1A	1	0	0	0	0	1		0	60	0	0	60
163	1	0	170	0	1	1241	4.29412	1	853	229	3.72489	0	16	0	0	0	1A	1	0	0	0	0	0		0	13	0	0	13
164	1	1	165	1	1	1247	4.58035	1	1188	374	3.17647	1	16	0	0	0	1A	0	1	0	0	1	1		0	60	0	0	60
165	0	0	150.7	0	0	700	3.08228	1	998	178	5.60674	0	17	0	0	0	1A	1	0	0	0	0	0		0	1	0	0	1
166	1	1	161.8	0	1	1226	4.6831	1	1744	570	3.05965	1	17	0	0	0	1A	1	0	0		0	0		0	60	0	0	60
167	0	1	154.1	0	1	590	2.48454	1	2244	409	5.48655	0	18	0	0	0	1A	1	0	0	0	0	0		0	52	1	1	3
168	0	1	142.1	1	0	521	2.58018	1	768	250	3.072	1	19	0	0	0	1A	1	0	0	0	0	0		0	51	0	0	51
169	1	1	174.4	1	1	1239	4.0736	1	1040	270	3.85185	0	19	0	0	0	1A	1	0	0	0	0	0		0	60	0	0	60
170	1	0	178	0	1	1249	3.94205	1	1113	406	2.74138	1	20	0	0	1	3A	1	0	0	1	1	1	0	0	60	1	1	43
171	1	0	164.4	0	1	1303	4.82104	1	1695	359	4.72145	0	20	0	0	0	2B	1	0	0	1	1	1	0	0	60	0	0	60
172	0	1	147.4	0	0	570	2.62349	1	2244	389	5.76864	0	21	0	0	0	1A	1	0	0	0	0	0		0	48	0	0	48
173	1	1	167	1	1	1008	3.61433	1	2258	278	8.1223	0	22	0	0	0	1B	1	0	0	0	1	1	0	0	60	1	1	14
174	1	1	163.9	0	1	1159	4.31445	1	1546	362	4.27072	0	22	0	0	1	2A	0	1	0	1	1	1	1	1	32	1	1	30
175	1	1	164.7	0	1	1219	4.49383	1	2566	536	4.78731	0	22	0	0	0	1A	1	0	0	1	0	1		0	51	0	0	51
176	0	1	149	0	1	571	2.57196	1	873	258	3.38372	0	23	0	0	0	1A	1	0	0	0	1	0		1	27	1	0	27
177	0	0	159.9	0	1	764	2.98811	1	1177	228	5.16228	0	23	0	0	0	1A	1	0	0	1	1	1		0	60	0	0	60
178	1	1	169	0	1	928	3.24919	1	1575	300	5.25	0	24	0	0	0	1A	1	0	0	0	0	0		0	36	1	1	7
179	1	1	159.7	0	1	787	3.08578	1	1501	299	5.02007	0	25	0	0	0	2B	0	0	1	1	0	0	0	0	55	1	1	12
180	1	1	157.1	0	0	796	3.22523	1	906	212	4.27358	0	25	0	0	0	1A	1	0	0	0	1	1		0	60	1	1	60
181	1	1	163.4	0	1	1162	4.35213	1	699	365	1.91507	1	25	0	0	0	1A	1	0	0	0	0	1		1	30	1	0	30
182	1	1	163.2	0	1	1212	4.55053	1	2171	254	8.54724	0	25	1	0	1	3A	1	0	0	1	1	1	0	1	42	1	1	11
183	1	1	166.9	0	1	1384	4.96848	1	1365	566	2.41166	1	25	0	0	0	1A	1	0	0	1	1	1		1	12	1	1	5
184	0	1	155	1	1	533	2.21852	1	1241	257	4.82879	0	26	0	0	0	2A	1	0	0	0	1	1	1	0	11	0	0	11
185	0	1	149.7	0	0	694	3.09682	1	1272	321	3.96262	0	26	1	0	0	1B	1	0	0	0	0	1	0	0	60	0	0	60
186	1	1	166.7	0	1	1100	3.95842	1	1030	250	4.12	0	26	1	0	0	2A	0	1	0	1	1	1	1	1	60	1	0	60
187	0	1	148.1	0		525	2.39359	1	703	153	4.59477	0	27	0	0	0	1A	1	0	0	0	0	0		0	60	0	0	60
188	0	1	133.8	1	0	517	2.88787	1	1288	188	6.85106	0	27	0	0	0	1A	1	0	0	0	1	1		0	46	0	0	46
189	1	1	161.5	1	1	685	2.62631	1	2376	693	3.42857	0	27	0	0	0	1A	0	1	0	0	0	1		1	2	1	0	2
190	1	1	166.7	1	1	1093	3.93323	1	2312	599	3.85977	0	27	0	0	0	2B	0	0	1	1	1	1	1	1	10	1	1	6
191	1	1	162.7	0	1	1130	4.26878	1	1034	221	4.67873	0	27	0	0	0	1A	1	0	0	1				1	47	1	1	8
192	1	1	164.7	0	1	1351	4.98045	1	2913	537	5.42458	0	27	1	0	0	1A	1	0	0	0	0	1		0	59	1	0	59
193	0	0	153.9	0	1	504	2.12791	1	3575	280	12.7679	0	28	1	0	0	1B	1	0	0	0	0	0	1	0	60	0	0	60
194	0	1	138.1	1	0	566	2.96776	1	4259	397	10.728	0	28	0	0	0	1B	1	0	0	0	0	0	1	0	14	0	0	14
195	1	1	163.6	0	1	1201	4.48721	1	1353	254	5.32677	0	28	0	0	0	1A	1	0	0	1	0	1		1	30	1	1	22
196	0	0	166.6	0	0	878	3.16333	1	1333	292	4.56507	0	29	0	0	0	1A	1	0	0	0	0	0		0	60	0	0	60
197	0	1	152	0	0	582	2.51904	1	1412	221	6.38914	0	30	0	0	0	1A	1	0	0	0	0	0		0	60	0	0	60
198	1	1	167.4	0	1	1380	4.92457	1	1944	410	4.74146	0	30	1	0	0	1B	0	1	0	1	1	1	1	0	53	0	0	53
199	1	1	154	0	1	961	4.05212	1	1723	376	4.58245	0	31	1	0	0	2B	0	0	1	1	0	0	1	0	54	0	0	54
200	1	1	164	0	1	1141	4.24227	1	3143	345	9.11014	0	31	1	0	0	2B	0	1	0	1	1	1	1	0	60	0	0	60
201	0	0	152.1	0	0	574	2.48115	1	1634	363	4.50138	0	32	1	0	0	1B	1	0	0	0	0	0	0	0	60	0	0	60
202	1	0	170.7	0	1	1036	3.55543	1	1397	220	6.35	0	32	1	0	0	3B	1	0	0	1	1	1	0	1	32	1	1	9
203	0	0	149.4	0	0	643	2.88078	1	637	150	4.24667	0	33	1	0	0	1B	1	0	0	0	0	0	1	1	41	1	0	41
204	1	1	170.2	0	1	866	2.9895	1	1675	275	6.09091	0	34	1	0	0	1B	1	0	0	0	0	0	1	0	60	0	0	60
205	1	0	174.3	0	1	1144	3.76557	1	2520	392	6.42857	0	34	1	1	1	3A	0	0	1	1	1	0		0	1	0	0	1
206	1	1	163.8	1	1	1129	4.20791	1	872	232	3.75862	0	34	1	0	1	1B	1	0	0	1	1	1	1	0	60	0	0	60
207	0	1	154.6	1	0	477	1.99572	1	851	290	2.93448	1	35	1	0	0	1B	1	0	0	0	0	1	1	0	56	0	0	56
208	1	1	170.5	0	1	1211	4.16577	1	1240	329	3.769	0	35	0	0	0	1A	1	0	0	1	0	1		0	54	1	1	48
209	1	1	158.6	1	1	1146	4.55594	1	1229	227	5.4141	0	35	0	0	1	1A	1	0	0	1	0	1		0	12	0	0	12
210	1	1	164.1	1	1	926	3.4387	1	1152	282	4.08511	0	36	1	0	0	3A	0	0	1	1	1	1	0	0	60	1	1	42
211	1	0	165	0	1	1365	5.01377	1	2134	423	5.04492	0	36	0	0	1	3A	1	0	0	1			0	0	60	0	0	60
212	0	1	152.1	0	0	700	3.0258	1	636	171	3.7193	0	37	1	0	1	2A	1	0	0	1	1	1		1	46	1	1	39
213	1	1	165.4	0	1	842	3.0778	1	1303	392	3.32398	0	38	0	0	0	2A	0	0	1		1	1	1	1	5	1	0	5
214	1	0	167.9	0	1	1048	3.71758	1	1997	391	5.10742	0	38	0	0	1	2A	0	1	0	1	1	1	0	0	60	1	1	25
215	1	0	160	0	1	953	3.72266	1	1505	418	3.60048	0	38	1	0	1	1B	1	0	0	1	1	1	1	1	20	1	0	20
216	1	1	164.8	0	1	1033	3.80352	1	1999	354	5.64689	0	38	1	0	0	3A	1	0	0	0	1	1	0	1	48	1	1	8
217	1	1	162.6	0	1	1190	4.50097	1	1301	410	3.17317	1	38	1	1	0	2A	1	0	0	0	1	1	1	0	26	1	1	9
218	1	1	169	0	1	1402	4.90879	1	1817	743	2.44549	1	38	1	1	0	3A	1	0	1	1	1	1	0	1	9	1	1	6
219	1	1	159.8	0	1	726	2.84304	1	1182	262	4.51145	0	39	1	0	1	1B	0	1	0	1	1	1	0	0	60	0	0	60
220	1	1	155.6	0	1	831	3.43227	1	1590	478	3.32636	0	39	1	0	0	1B	1	0	0	1	1	1	1	1	40	1	0	40
221	0	1	158.2	0	1	635	2.53724	1	1537	458	3.3559	0	40	1	0	1	3A	1	0	0	1	0	1	0	0	53	0	0	5
222	1	1	161.8	0	1	1263	4.82443	1	1618	302	5.35762	0	40	1	0	0	1B	0	1	0	1	0	1	0	0	25	1	1	9
223	1	1	160.3	0	1	1287	5.00854	1	2029	606	3.34818	0	42	1	0	0	1B	0	1	0	1	0	1	0	0	52	0	0	52
224	1	1	174.8	0	1	960	3.14187	1	810	264	3.06818	1	44	1	0	0	1B	0	1	0	1	1	1	1	0	60	0	0	60
225	1	0	170.6	0	1	1338	4.59725	1	1596	230	6.93913	0	44	1	1	0	3A	1	0	0	0	1	1	0	1	41	1	1	20
226	1	1	164.6	0	1	1343	4.95697	1	1493	319	4.68025	0	44	1	0	1	2B	0	1	0	1	0	1	0	1	48	1	0	48
227	1	1	154.2	1	1	684	2.87665	1	1932	269	7.18216	0	45	0	0	1	3A	1	0	0	1			0	1	23	1	1	21
228	1	1	159	1	1	1194	4.72291	1	1294	240	5.39167	0	46	1	1	0	2B	1	0	0	0	0	0	1	0	49	1	1	34
229	0	1	149.5	0	0	503	2.25053	1	1393	343	4.06122	0	48	1	0	0	1B	1	0	0	0	1	1	0	0	60	0	0	60
230	0	1	149.1	1	0	549	2.46955	1	999	351	2.84615	1	48	1	1	0	2B	1	0	0	0	0	0	1	0	60	0	0	60
231	0	1	151.9	1	0	633	2.74339	1	1836	270	6.8	0	48	1	0	0	2A	1	0	0	0	1	1	1	0	60	1	1	18
232	1	1	156.6	0	1	1126	4.5915	1	942	426	2.21127	1	49	1	1	1	2A	0	1	0	1	1	1	1	0	60	1	1	32
233	1	1	161.6	0	1	1040	3.98245	1	1004	348	2.88506	1	50	1	0	0	1B	0	1	0	1	1	1	0	0	60	1	1	30
234	1	1	156.4	1	1	1000	4.08815	1	1205	374	3.22193	0	50			1	3A	0	1	0				0	1	20	1	1	8
235	1	1	157.2	0	1	814	3.29397	1	990	250	3.96	0	52	1	0	0	1B	0	0	1	1	1	1	1	1	9	1	1	7
236	1	0	175	0	1	1193	3.89551	1	2633	536	4.91231	0	53	1	1	1	3A	0	1	0	1	1	1	0	0	60	0	0	60
237	0	0	154.8	0	0	716	2.98793	1	1062	270	3.93333	0	54	1	1	1	3A	0	1	0	1	1	1	0	1	51	1	1	13
238	1	1	163	0	1	834	3.139	1	1044	374	2.79144	1	54	1	1	0	1B	1	0	0	0			1	0	50	0	0	50
239	1	0	173.8	0	1	1014	3.3569	1	1044	461	2.26464	1	54	1	0	1	2a	0	0	1	1	1	1	0	1	44	1	1	20
240	1	1	168	0	0	1038	3.67772	1	704	677	1.03988	1	55	1	1	0	2B	0	0	1	0	1	0	0	1	5	1	1	2
241	1	1	170.8	1	1	1351	4.63105	1	961	308	3.12013	1	59	1	1	0	2A	0	1	0	1	0	1	1	1	51	1	0	51
242	0	1	148.1	1	1	473	2.15651	1	1410	466	3.02575	1	60	1	1	1	2B	0	1	0	1	1	1	1	0	4	0	0	4
243	1	0	176.6	0	1	1526	4.89298	1	2085	410	5.08537	0	61	1	1	0	2A	1	0	0	1	1	1	0	0	60	1	1	14
244	1	1	165.7	1	1	1379	5.02249	1	1602	422	3.79621	0	62	1	1	1	2B	1	0	0	0	1	0	0	1	60	1	1	6
245	1	1	150.4	1	1	1036	4.57999	1	1392	440	3.16364	1	63	1	0	0	1B	0	1	0	1	1	1	1	0	60	0	0	60
246	0	1	151.8	1	1	513	2.22625	1	1414	495	2.85657	1	64	1	1	0	2A	0	1	0	1	0	1	1	0	37	0	0	37
247	0	1	155.7	0	0	639	2.63587	1	2477	191	12.9686	0	64	1	1	0	2B	1	0	0	0	0	1	0	0	60	1	1	11
248	1	1	163.1	0	1	1239	4.65761	1	1280	616	2.07792	1	64	1	1	0	2B	0	1	0	1	1	1	1	1	8	1	1	6
249	0	1	157.9	0	1	596	2.39046	1	1737	726	2.39256	1	68	1	1	0	3A	0	1	0	1	1	1	0	1	9	1	1	4
250	1	1	160.2	0	1	733	2.85614	1	492	281	1.75089	1	68	1	1	0	2B	0	1	0	1	1	1	1	1	37	1	1	9
251	1	1	166	1	1	1114	4.04268	1	1107	586	1.88908	1	68	1	0	0	2B	0	1	0	1	0	1	1	1	7	1	0	7
252	1	0	172.3	0	1	1219	4.10613	1	1199	221	5.42534	0	70	1	0	0	2B	0	1	0				0	1	15	1	1	8
253	1	1	172.2	0	1	1179	3.97601	1	1163	393	2.95929	1	72	1	1	0	2A	1	0	0	0	1	1	0	1	13	1	1	9
254	1	1	162.6	1	1	1167	4.41397	1	1760	1200	1.46667	1	80	1	1	1	3A	0	0	1	1	1	1	1	1	3	1	0	3
255	0	0	155	0	1	684	2.84703	1	1560	402	3.8806	0	84	1	1	1	3A	0	1	0	1	1	1	1	1	49	1	1	2
256	0	1	148.7	1	0	679	3.07077	1	1553	189	8.21693	0	85	1	1	0	3A	1	0	0	0	0	1	0	1	37	1	1	6
